# Supplementary material for: Edgeworthia gardneri (Wall.) Meisn. Ethanolic Extract Attenuates Endothelial Activation and Alleviates Cardiac Ischemia-Reperfusion Injury
Source: Molecules. 2024 Feb 29;29(5):1068. doi: 10.3390/molecules29051068 (PMC10935089; doi:10.3390/molecules29051068)
Supplement: Supplementary file 1 [file molecules-29-01068-s001.zip]

Archive with 1 entries (1 files):
- molecules-2841678-supplementary.pdf
